# Supplementary material for: Sulfate triple-oxygen-isotope evidence confirming oceanic oxygenation 570 million years ago
Source: Nat Commun. 2023 Jul 18;14:4315. doi: 10.1038/s41467-023-39962-9 (PMC10354052; doi:10.1038/s41467-023-39962-9)
Supplement: Supplementary file 4 — Supplementary Dataset 1 [file 41467_2023_39962_MOESM4_ESM.xlsx]

## Sheet: Data
Sample	Height (m)	δ13Ccarb	δ18Ocarb	δ34SCAS	δ34SW*	δ18OCAS	δ18OW*	D′17OCAS	D′17OW*
		‰, V-PDB	‰, V-PDB	‰, V-CDT	‰, V-CDT	‰, V-SMOW	‰, V-SMOW	‰	‰
South China
JLW-19-1	142	-7.85522	-1.33216	27.4453	-11.063	16.0235	-7.22679
JLW-19-2	141.043	-7.61198	-3.03193	32.371	-10.182	18.4425	-5.16507	-0.170637	0.0936432
JLW-19-3	140.086	-7.99536	-4.75811	29.5445	-3.72747	16.9519	-2.50667
JLW-19-4	139.216	-8.16153	-6.10126	26.9694	-7.57594	16.5923	-2.94928	-0.279869
JLW-19-5	138.607	-8.35873	-7.3611	22.5565	-6.06947	12.6314	-4.09189	-0.340193
JLW-19-6	138.085	-8.33571	-6.85717	28.21	-4.38027	14.8663	-4.6665
JLW-19-7	137.215	-8.38776	-7.33672	19.5575	0.00738492	12.2688	-2.26111
JLW-19-8	136.345	-8.30968	-7.27373	16.3125	-1.81323	11.902	-3.99672
JLW-19-9	135.475	-8.30267	-7.78376	19.1085	3.83573	12.0051	1.84867
JLW-19-10	134.692	-8.2356	-7.49725	19.651	13.8368	12.877	5.8338	-0.371376
JLW-19-11	134.083	-8.40377	-8.16882	20.1704	4.85391	12.953	0.953056
JLW-19-12	132.691	-8.44381	-8.30903	21.2318	-0.741795	12.8737	0.831444	-0.407254
JLW-19-13	131.734	-8.50788	-8.46042	20.3333	-9.43642	11.6999	-1.14517	-0.359234
JLW-19-14	131.038	-8.40878	-8.32834	18.2322	4.77929	11.4029		-0.436913
JLW-19-15	130.429	-8.43981	-8.48785	19.4729	6.34832	12.9565	2.99322
JLW-19-16	129.733	-8.57795	-8.39844	25.1866	9.27386	13.3907	5.64761
JLW-19-17	128.863	-8.64101	-8.80078	21.5424	23.8137	11.7353	4.801	-0.408826
JLW-19-18	127.906	-8.68205	-8.90238	19.1303	16.1304	10.9239	4.58487
JLW-19-19	127.297	-8.6242	-8.52039	22.6295	17.92	10.8086	1.73539	-0.37199	0.0450466
JLW-19-20	126.34	-8.5289	-8.58843	23.2566	8.40774	11.6799	-3.10522
JLW-19-21	125.557	-8.74912	-8.93895	19.2194	1.52242	9.56424	-3.18814	-0.398802
JLW-19-22	125.035	-8.38776	-8.03573	23.5313	10.651	11.5989	1.94294	-0.363666
JLW-19-23	124.426	-8.83721	-9.04055	20.8162	8.35515	10.1382	-0.628667	-0.516602
JLW-19-24	123.73	-8.80417	-9.01007	20.6752	2.16216	10.4584	-1.65928	-0.431457
JLW-19-25	122.86	-8.81518	-9.29455	22.3004	14.1735	10.325	4.28811
JLW-19-26	122.251	-8.81018	-9.1391	20.3511	8.1325	9.65616	-4.9345	-0.474754
JLW-19-27	121.816	-8.9313	-9.32605	19.6427	6.94571	9.11095	1.59289	-0.532934
JLW-19-28	121.207	-8.97735	-9.52823	19.0997	16.4746	9.60693		-0.451758
JLW-19-29	120.598	-8.81819	-9.8818	20.9584	9.90613	7.96966	-5.03853	-0.391916	-0.122954
JLW-19-30	119.902	-8.97735	-9.61866	20.4658	6.44725	8.46027	-4.90146	-0.433972	-0.0350621
JLW-19-31	119.293	-9.05042	-9.74667	20.9485	13.604	9.43537	0.712417	-0.478224
JLW-19-32	118.597	-9.05242	-10.0159	18.7629	3.35148	8.42154	-2.45597
JLW-19-34	116.77	-9.14051	-10.4182	18.0322	5.38806	8.80005	0.367267
JLW-19-35	115.639	-9.01739	-7.41698	32.2129		15.9915
JLW-19-36	114.769	-8.99637	-6.8023	29.8263	2.59246	13.8706
JLW-19-37	113.437	-8.38275	-6.17442	28.6927	-3.63285	14.0906	-0.615083		0.51206
JLW-19-38	112.66	-8.3317	-6.42842	33.8672	5.63477	17.6669	5.67017	-0.35005
JLW-19-39	109.552	-1.97635	-3.80714	32.6913
JLW-19-41	107.11	-1.79417	-3.80002	39.4019		17.4577
JLW-19-43	104.335	-0.220598	-3.05631	37.4271		18.0416
JLW-19-44	102.781	0.522144	-1.87775	36.546	-9.57229	19.0872	-0.249583
JLW-19-45	102.226	0.431053	-2.54425	35.9383	-4.28236	18.3309	-1.84233	-0.214776
JLW-19-46	101.56	0.204827	-4.15156	38.984
JLW-19-47	100.006	1.53215	-4.50614	40.1585	12.566	16.9242
JLW-19-48	99.118	2.50813	-3.81323	42	10.3962	21.7761
JLW-19-49	97.897	3.45107	-5.62374	39.7525	27.6701	18.3671		-0.168313
JLW-19-50	97.009	3.59822	-5.9194	40.8731	24.2144	18.0564	9.02692	-0.138423
JLW-19-51	96.01	3.40502	-7.02786	40.8791	19.3382	18.8808	7.95517	-0.171965
JLW-19-52	95.122	3.43405	-3.02685	39.7327	30.8027	23.1038	14.278	-0.18748
JLW-19-53	93.457	3.73535	-4.13327	39.3444	33.8471	22.1965	16.8279	-0.168944
JLW-19-54	92.458	3.38701	-9.50385	39.0681	7.88613	19.6686	3.23717
South Australia
PG3-621	621	1.81399	-7.77638	27.3998	13.5735	12.5567		-0.242703
PG3-600	600	-2.80141	-10.8146	20.8645	-6.16804	15.2916		-0.207369
PG3-580	580	-4.40033	-10.0765	20.3581	-6.97196	13.9308		-0.191533
PG3-560	560	-5.10723	-10.6947	17.0668	5.5076	14.2876	12.0909	-0.0725705	-0.0339843
PG3-550	550	-5.53761	-10.376	29.0778	10.5856	13.3996	5.90751	-0.159676
PG3-531	531	-6.18141	-10.4075	24.6114	19.1606	14.7406	10.6341	-0.200581	-0.107016
PG3-520	520	-6.01347	-10.6453	21.3037	-6.02266	12.6842		-0.213331
PG3-510	510	-1.00318	-11.2121	23.44	-8.15394	14.6596		-0.202522
PG3-481	481	-6.60234	-11.5489	21.4281	-4.64097	14.1698	3.72147	-0.195089	-0.0830622
PG3-473	473	-6.70366	-11.9535	20.7547	5.82258	13.7816	5.98106	-0.144914	0.048446
PG3-440	440	-7.63776	-12.9818	18.4928	0.672085			-0.224081
PG3-423	423	-7.43783	-13.4698	15.5856	-10.0432	14.7508		-0.140282
PG3-390	390	-7.22106	-13.4846	19.8398	6.10475	10.5816		-0.180077
PG3-369	369	-7.29525	-13.3851	20.0693	7.51612	12.3727		-0.201025
PG3-320	320	-7.03696	-12.3873	18.8878	10.3808	12.3606	6.89261	-0.227358	0.164042
PG3-300	300	-7.12715	-13.34	18.4772	11.8782	12.5747	8.16494	-0.162172	0.131358
PG3-270	270	-6.91882	-12.1049	19.7954	11.4224	12.9716		-0.25809
PG3-250	250	-7.06621	-12.275	20.1507	11.7779	12.5256		-0.307582
PG3-231	231	-7.26454	-12.6395	19.4186	9.1642	12.5716		-0.275102
PG3-219	219	-7.33356	-12.2462	17.4533	2.14759	12.0582	7.07058	-0.198196	-0.0344817
PG3-202	202	-7.42204	-12.8841	15.7583	8.29373	12.6736	8.91017	-0.262559	-0.0672182
PG3-180	180	-7.24676	-12.6177	15.2302	6.81548	12.6826	9.4512	-0.287042	0.0555859
PG3-162	162	-7.30253	-12.3799	17.8722	9.32538	13.4776	9.01462	-0.216626	-0.0160345
PG3-144	144			19.7592		10.0545		-0.308928
PG3-126	126	-7.47661	-13.0715	18.4221	13.0379		9.73229		0.356707
PG3-105	105	-8.58527	-14.2712	19.7527	10.5418	9.62763		-0.472543
PG3-83	83	-8.6897	-13.532	20.6387	11.4676	8.81999		-0.508069
PG3-65	65	-10.4281	-16.0231	24.0074	17.3145	10.9237		-0.435607
Tarim
XE-SQ-1	62.7333	-1.678	-8.73	13.3	6.38488	12.9508	11.5481	-0.104045
XE-SQ-2	44.97	-1.56667	-10.33	13.3591	7.4781	12.7858	9.88768	-0.0629447	0.13127
XE-SQ-3	43.0725	-2.05	-10.715	10.3124	8.26091	12.5797		-0.0571092
XE-SQ-4	41.97	-1.39	-10.2833	10.2351	7.98847	12.2797	10.0162	-0.0366367
XE-SQ-5	40.205	-0.213333	-10.3433	12.693	7.78853	13.4157	9.8573	-0.0419887
XE-SQ-6	38.905	-0.5225	-9.1525	13.8071	6.93409	12.5316	9.67537	-0.04209	0.0757778
XE-SQ-7	38.4025	-0.77	-10.7067	10.8346	7.98371	13.0595	11.3831	-0.0282012
XE-SQ-8	29.21	-8.44667	-11.0367	15.4529	9.10704	12.5004		-0.22926
XE-SQ-9	27.355	-8.81667	-11.1433	14.3497	7.67441	12.3717	12.1236	-0.256719
XE-SQ-10	25.7733	-8.52	-9.745	10.981	7.8612	13.4507	12.0838	-0.0941155
XE-SQ-11	24.5175	-9.12	-10.87	12.4594	7.72935	11.8197	12.0838	-0.140695	0.145971
MK-SQ-1	23.4675	-9.244	-9.414	13.2308	9.26504	14.8129		-0.149725
MK-SQ-2	23.07	-9.14167	-7.63667	12.6531	7.59405	13.896	13.3147	-0.124993
MK-SQ-3	22.2975	-9.025	-6.09	13.3956	9.18723	13.5327	11.9983	-0.0959273
MK-SQ-4	21.85	-8.815	-6.9	12.5843	8.67027	14.4277	12.1376	-0.128285
MK-SQ-5	21.32	-9.23333	-7.11667	12.6408	8.13839	13.3467	11.9301	-0.131433	0.105409
MK-SQ-6	20.815	-9.16667	-7.01333	12.9689	8.99065	13.6437		-0.127848
MK-SQ-7	19.9933	-8.57	-6.08	18.3539	9.0369	14.9522	12.96	-0.109052
MK-SQ-8	17.0767	-8.05	-10.425	13.0837	7.78883	12.2283	11.9287	-0.178771	0.21603
MK-SQ-9	16.53	-7.89667	-9.58	12.0902	7.23104	11.2149	13.1956	-0.16122
MK-SQ-10	15.435	-8.735	-11.2175	13.9532	8.49424	10.5941	12.8726	-0.254388	0.186541
MK-SQ-11	14.0775	-8.7975	-10.8075	10.9452	8.29009	10.5033	12.8516	-0.256624
MK-SQ-12	13.0975	-8.995	-11.265	15.9574	8.58494	10.3674	11.9473	-0.314616
MK-SQ-13	12.45	-9.25333	-11.2467	13.105	8.66197	12.3096	13.271	-0.162797	0.152498
MK-SQ-14	11.7275	-9.295	-11.4825	11.9377	8.02358	12.0156	11.425	-0.0606085
MK-SQ-15	11.3167	-9.61	-11.2533	13.1597	8.64738	11.4687	13.541	-0.199176
MK-SQ-16	11.04	-9.48333	-11.32	14.2441	8.68487	11.8797	10.1731	-0.244032
MK-SQ-17	10.6725	-9.7875	-11.26	15.5323	8.51369	11.2071	11.188	-0.346271	0.15813
MK-SQ-18	10.1633	-9.4	-10.87	14.3508	7.47947	11.2847	11.3496	-0.263215
MK-SQ-19	9.66	-8.2025	-9.4325	14.4204	8.32162	12.5216	11.2814	-0.0828583
MK-SQ-20	8.7	-8.015	-10.03	15.3976	8.86082	13.4006	12.5284	-0.148844	0.276978
MK-SQ-21	7.915	-8.32333	-10.2833	14.072	8.01244	12.1127		-0.0570162
MK-SQ-22	6.8325	-8.6175	-10.1725	15.7181	8.17644	11.7536	10.3592	-0.0915262	0.203062
MK-SQ-23	5.226	-8.51	-10.522	14.4367	6.60149	11.458	10.3592	-0.0543009	0.292826
MK-SQ-24	4.555	-7.645	-7.705	14.8935	6.03887	16.0698	10.5059	-0.20366
MK-SQ-25	2.6925	-1.41	-2.13667	11.0158	8.68729	13.5507	10.3995	0.0566975
MK-SQ-26	1.68	-2.655	-2.6675	11.5904	8.95858	13.1347	13.0928	0.0316513	0.31086
MK-SQ-27	0.435	-5.06	-3.97	11.5171	8.26389	14.2245	10.3725	0.0244533
*The isotope data with subscript ‘W’ are from the NaCl-leached sulfate.
